# Supplementary material for: Acidic pH Restricts Non‐Tuberculous Mycobacteria Replication
Source: Mol Microbiol. 2026 Mar 8;125(5):375–88. doi: 10.1111/mmi.70060 (PMC13135906; doi:10.1111/mmi.70060)
Supplement: Supplementary file 2 — Videos S1–S4: Live cell imaging of NTM replication ( M. confluentis (S1) , M. aurum (S2) , M. mucogenicum (S3) & M. smegmatis (S4) ) in human macrophages treated with BafA1 and NH4Cl. Images were obtained approximately every 2.5 h over a 72 h period by the OPERA Phenix microscope with 40× 1.1 NA water‐immersion objective with maximum z projection. Scale bar represents 50 μM. [file MMI-125-375-s001.zip]

Archive with 4 entries (4 files):
- mmi70060-sup-0002-MovieS1.mp4
- mmi70060-sup-0003-MovieS2.mp4
- mmi70060-sup-0004-MovieS3.mp4
- mmi70060-sup-0005-MovieS4.mp4
